# Supplementary material for: A Graded Approach for Evaluating Health Claims about Plant-Based Food Supplements: Application of a Case Study Methodology
Source: Nutrients. 2021 Aug 2;13(8):2684. doi: 10.3390/nu13082684 (PMC8399096; doi:10.3390/nu13082684)
Supplement: Supplementary file 1 [file nutrients-13-02684-s001.zip]

Archive with 1 entries (1 files):
- nutrients-1317274-supplementary.pdf
